# Supplementary material for: Countries’ Biomedical Publications and Attraction Scores. A PubMed-based assessment
Source: F1000Res. 2015 Aug 11;3:292. Originally published 2014 Dec 1. [Version 2] doi: 10.12688/f1000research.5775.2 (PMC4566288; doi:10.12688/f1000research.5775.2)
Supplement: Biomedical publication and Attraction Score data based on PubMed searches — The database contains data about the volumes of biomedical publications by country. Review publications are generally excluded, unless otherwise specified. The data refer either to the general publications, the clinical trial-based publications or the publications on certain research areas or topics. Attraction Scores indicate the proportions of publications on certain research areas or topics relative to the total volumes of publications. The numbers of publications are also compared to general non-bibliometric indicators such as the country population, the GDP and the R&D expenditure. Database also contains estimates of the publications in English. Statistics about supra-national entities like continents or the European Union is also included. The volumes of publications were determined by using the PubMed search engine. The data refer to time periods 1993-1997, 1998-2002, 2003-2007, 2008-2012 or the single year 2012. Several searches were made a first time in July-August 2013 and then repeated in September/October 2014 to check for the consistency of data over time. The data are ranked according to different criteria. Columns/row headings describe the contents of the columns/rows. A detailed description of the methodology and of the results is contained in the associated article. Only the first 15 sheets are pre-viewable, please download the file to see the complete database. [file f1000research-3-7420-s0000.tgz › Biomedical_publication_and_Attraction_Score.ods]

## Sheet: sheet1
	% total countries sum / total 'no affiliation' (crit.A)	% total countries sum / total 'no affiliation' (crit.B)
1993-1997	59.2	71.4
1998-2002	79.1	92.8
2003-2007	85	97.4
2008-2012	87.8	97.7
Countries	Publications 2003-2007 (crit.A)	Publications 2008-2012 (crit.A)	Publications 2003-2007 (crit.B)	Publications 2008-2012 (crit.B)
Afghanistan	22	68	21	64
Albania	36	126	35	125
Algeria	254	698	250	689
Andorra	12	6	8	3
Angola	9	27	7	26
Antigua and Barbuda	4	2	4	2
Argentina	9248	12917	8330	11921
Armenia	221	314	194	279
Australia	54591	80924	54239	80436
Austria	16058	19251	15745	18911
Azerbaijan	47	120	38	111
Bahamas	10	17	10	17
Bahrain	215	205	213	203
Bangladesh	809	1770	807	1768
Barbados	93	80	92	79
Belarus	451	367	381	363
Belgium	22808	29415	22654	29205
Belize	2	7	2	7
Benin	407	726	362	673
Bhutan	6	29	6	29
Bolivia	65	118	52	103
Bosnia and Herzegovina OR Bosnia-Herzegovina OR Bosnia	756	1071	547	1013
Botswana	131	173	130	170
Brazil	35753	62160	34157	60672
Brunei	29	109	29	109
Bulgaria	1986	1944	1696	1939
Burkina Faso OR Burkina	564	912	446	724
Burma	3	3	3	3
Burundi	5	6	3	6
Cambodia	102	169	102	167
Cameroon	443	752	434	743
Canada	82103	110226	81466	109410
Cape Verde	0	0	0	0
Central African Republic	25	27	24	27
Chad	87	180	86	182
Chile	4192	5898	3194	4574
China	134365	295474	84110	232197
Colombia	1693	3296	1165	2473
congo	192	0	2	189
Congo-Brazzaville	2	834	354	0
Congo-Kinshasa OR DR Congo OR Zaïre OR DRC	436	269	96	696
Costa Rica	377	424	265	341
Croatia	3514	5584	3469	5332
Cuba	1355	1469	1016	1213
Cyprus	266	637	266	630
Czech Republic	8448	12000	8322	11901
Denmark	19314	26811	19247	25666
Djibouti	10	27	3	17
Dominica	7	22	7	21
Dominican Republic	20	27	20	27
Ecuador	187	279	159	256
Egypt	4777	9728	4773	9731
El Salvador	25	46	20	41
Equatorial Guinea	5	3	5	3
Eritrea	197	6	197	6
Estonia	1039	1502	1031	1496
Ethiopia	554	1092	554	1090
Fiji	75	54	74	54
Finland	17224	19018	17174	18978
France	84943	108600	76704	95316
Gabon	138	201	105	143
Gambia	161	178	160	175
Georgia	12589	15790	12430	15654
Germany	127498	161418	124796	158910
Ghana	459	796	459	793
Greece	16517	21191	16411	21009
Grenada	64	105	61	104
Guatemala	74	127	61	118
Guinea	182	161	179	159
Guinea-Bissau	65	45	62	45
Guyana	12	18	11	16
Haiti	32	39	27	34
Honduras	24	50	19	44
Hungary	7536	8311	7309	8070
Iceland	836	958	667	931
India	43604	91575	43480	91460
Indonesia	558	990	558	989
Iran	9103	27585	9083	27722
Iraq	319	591	318	593
Ireland	9368	14925	9315	14842
Israel	27395	30061	26959	29621
Italy	86603	113620	85183	111347
Ivory Coast	296	411	120	203
Jamaica	625	853	621	851
Japan	178485	195545	173464	188418
Jordan	1551	2271	1545	2243
Kazakhstan	47	74	38	74
Kenya	1136	1696	1128	1688
Kiribati	0	2	0	2
Kosovo	24	158	22	155
Kuwait	1281	1350	1278	1348
Kyrgyzstan	14	22	14	21
Laos	14	23	12	21
Latvia	238	413	236	414
Lebanon	2321	3220	2302	3191
Lesotho	20	21	19	21
Liberia	2	6	1	6
Libya	86	199	86	197
Liechtenstein	25	32	25	31
Lithuania	1582	1501	1105	1399
Luxembourg	268	580	230	530
Macedonia	328	607	318	604
Madagascar	133	188	70	121
Malawi	300	472	318	464
Malaysia	2834	8604	2828	8593
Maldives	7	7	7	7
Mali	150	258	88	162
Malta	159	289	159	279
Marshall Islands	8	2	8	2
Mauritania	4	7	4	7
Mauritius	57	67	57	66
Mexico	14895	19572	12873	17267
Micronesia	7	7	7	7
Moldova	54	69	41	63
Monaco	78	149	65	135
Mongolia	204	549	88	374
Montenegro	1215	99	1211	96
Morocco	696	1603	622	1439
Mozambique	82	125	82	124
Namibia	22	42	22	41
Nauru	0	2	0	2
Nepal	929	1461	923	1455
Netherlands	50108	69390	49855	67770
New Zealand	9398	13346	9335	13282
Nicaragua	53	81	48	73
Niger	59	127	36	117
Nigeria	3912	6479	3905	6477
North Korea	2	0	2	0
Norway	12371	18888	12314	18177
Oman	625	1018	619	1014
Pakistan	2411	5635	2400	5695
Palau	21	18	21	18
Panama	234	318	223	300
Papua New Guinea	118	116	118	116
Paraguay	203	218	190	205
Peru	573	1034	461	696
Philippines	460	694	456	694
Poland	19530	25665	18867	25231
Portugal	7895	15764	7704	15117
Qatar	260	677	259	672
Romania	1505	4016	1479	3889
Russia	10411	11109	8461	10980
Rwanda	43	124	35	115
Saint Kitts and Nevis	0	4	0	4
Saint Lucia	5	20	5	20
Saint Vincent and the Grenadines	0	1	0	1
Samoa	6	9	6	11
San Marino	4	11	3	11
Sao Tome and Principe	1	4	1	4
Saudi Arabia	3891	6496	3873	6479
Senegal	447	512	181	280
Serbia	2211	4989	2157	4946
Seychelles	10	6	10	6
Sierra Leone	6	24	6	24
Singapore	9273	14710	9220	14654
Slovakia	1342	1906	1339	1898
Slovenia	2795	3871	2780	3850
Solomon Islands	5	3	5	3
Somalia	3	9	3	9
South Africa	6543	10135	6508	10109
South Korea	43421	89695	41988	88238
South Sudan	4	6	4	6
Spain	57151	80172	53045	77584
Sudan	333	514	331	513
Suriname	6	14	6	12
Swaziland	11	21	11	21
Sweden	37378	41593	37187	41426
Switzerland	27787	37691	27405	37309
Syria	133	289	133	290
Tajikistan	6	12	6	12
Tanzania	557	926	551	920
Thailand	8000	12308	7985	12289
Timor	10	18	10	16
Timor-Leste	0	10	0	9
Togo	88	175	38	72
Tonga	7	5	6	5
Trinidad and Tobago	185	258	185	259
Tunisia	1419	3991	1319	3805
Turkey	38511	47080	37422	45733
Turkmenistan	3	1	3	0
Tuvalu	2	0	2	0
Uganda	518	1079	511	1077
Ukraine	1552	1638	1286	1624
United arab emirates OR uae	920	1529	892	1484
United Kingdom OR UK	188750	236894	174405	221777
Uruguay	794	1064	733	993
US OR USA OR United States	843040	1029181	817755	1005798
USA OR United States	767993	932330	759797	925033
Uzbekistan	95	103	70	100
Vanuatu	10	8	10	8
Vatican	3	4	3	4
Venezuela	1493	1361	1145	1030
Vietnam	423	830	410	822
Yemen	120	193	119	193
Zambia	142	299	143	294
Zimbabwe	272	253	268	251
total sum	2463764	3355952	2332762	3204248

## Sheet: sheet2
	1993-1997 (searches Sept2014)	1998-2002 (searches Sept2014)	2003-2007 (searches Sept2014)	2008-2012 (searches Sept2014)
Total Publications No affiliation (crit.A)	1967593	2274848	2914632	3853073
Total Clinical Trials No affiliation (crit.E)	97776	120809	162747	190781
% Clinical Trials (crit.E) of Publications (crit.A)	4.969320383	5.310640535	5.583792396	4.951398533
Total Publications No affiliation (crit.D)	1743310	2054342	2661771	3595061
% Publications in English i.e. % crit.D / crit.A	88.60114871	90.30678094	91.32442792	93.30373445
% Publications Not in English i.e. 100 - (% crit.D / crit.A)	11.39885129	9.693219063	8.675572079	6.696265552
Total Publications No affiliation (crit.B)	1563437	1847887	2410146	3307934

## Sheet: sheet3
top 20 publications countries (searches 2014)	Publications - searches Sept 2014 (crit.A)	Publications - searches Sept 2014 (crit.B)	Publications - searches Sept 2014 (crit.C)	Publications - searches Sept 2014 (crit.D)	AVERAGE	STD DEV	RSD (% STD DEV / AVERAGE)	% crit.D / crit.A			2012[dp]	(2012[dp]) NOT review[Publication Type]	2012[dp] Journal Article	(2012[dp]) NOT review[Publication Type] Journal Article	(2012[dp]) NOT review[Publication Type] Journal Article + English language	(2012[dp]) NOT review[Publication Type] Journal Article + English language +Medline
United States	1032515	1008053	1017427	1022653	1020162	10212.89701	1.001105414	99.04485649		July/August of 2013	1056696	965943	988392	897651	850900	630848
China	295132	232392	294815	232671	263752.5	36051.31772	13.6686165	78.83624954		September/October of 2014	1071061	966509	1001644	897104	851247	719612
United Kingdom	244399	228005	229836	242492	236183	8455.180463	3.579927625	99.21971857		% Change 2013 to 2014	1.359425984	0.05859559	1.340763584	-0.060936823	0.04078035	14.07058436
Japan	195992	189005	195656	189270	192480.75	3864.403479	2.007683095	96.57026817
Germany	160899	158556	160374	159070	159724.75	1094.693679	0.685362587	98.86326205
Italy	113177	111072	112687	111550	112121.5	976.717803	0.871124452	98.56242876
Canada	110024	109285	109558	109747	109653.5	311.4080924	0.283992843	99.74823675
France	108020	95039	107471	95352	101470.5	7250.337578	7.145266435	88.27254212
India	94092	93878	93887	94083	93985	118.4708122	0.126052894	99.99043489
South Korea	91619	89941	91344	90205	90777.25	827.9558664	0.912074189	98.456652
Spain	80964	78044	80357	78618	79495.75	1387.507688	1.745385996	97.10241589
Australia	80666	80276	80296	80645	80470.75	213.6591912	0.265511619	99.97396673
Netherlands	69086	67572	68855	67800	68328.25	753.3509032	1.102546755	98.13855195
Brazil	62198	60741	62100	60835	61468.5	787.7268985	1.28151313	97.80861121
Turkey	47675	46296	47575	46392	46984.5	741.7477109	1.578707256	97.30886209
Sweden	41516	41387	41392	41511	41451.5	71.64961037	0.172851671	99.98795645
Switzerland	37544	37198	37346	37394	37370.5	142.6078539	0.381605421	99.60046878
Israel	30040	29616	29948	29708	29828	198.9036618	0.666835396	98.89480692
Iran	29375	29340	29344	29371	29357.5	18.04623691	0.061470619	99.98638298
Belgium	29334	29149	29226	29256	29241.25	76.51307078	0.261661423	99.73409695
							1.889964766

## Sheet: sheet4
Countries	Publications (crit.A) 2008-2012	top 40 publications countries (searches 2013)	Publications (crit.A) 2008-2012	top 25 publications countries (searches 2013)		top 20 publications countries (crit.A) (searches 2013)	Publications (crit.A)	Publications - searches Sept 2014 (crit.A)	% change searches Jul2013 vs Sep2014 (crit.A)		Countries	Publications (crit.B) 2008-2012	top 20 publications countries (crit.B) (searches 2013)	Publications (crit.B)	Publications - searches Sept 2014 (crit.B)	Publications - searches Sept 2014 (crit.C)	Publications - searches Sept 2014 (crit.D)
United States	1029181	United States	1029181	United States	1029181	United States	1029181	1032515	0.322900878		United States	1005798	United States	1005798	1008053	1017427	1022653
USA OR United States	932330	China	295474	China	295474	China	295474	295132	-0.115880352		USA OR United States	925033	China	232197	232392	294815	232671
China	295474	United Kingdom	236894	United Kingdom	236894	United Kingdom	236894	244399	3.070798162		China	232197	United Kingdom	221777	228005	229836	242492
United Kingdom	236894	Japan	195545	Japan	195545	Japan	195545	195992	0.228070533		United Kingdom	221777	Japan	188418	189005	195656	189270
Japan	195545	Germany	161418	Germany	161418	Germany	161418	160899	-0.322562601		Japan	188418	Germany	158910	158556	160374	159070
Germany	161418	Italy	113620	Italy	113620	Italy	113620	113177	-0.391422285		Germany	158910	Italy	111347	111072	112687	111550
Italy	113620	Canada	110226	Canada	110226	Canada	110226	110024	-0.183596306		Italy	111347	Canada	109410	109285	109558	109747
Canada	110226	France	108600	France	108600	France	108600	108020	-0.536937604		Canada	109410	France	95316	95039	107471	95352
France	108600	India	91575	India	91575	India	91575	94092	2.675041449		France	95316	India	91460	93878	93887	94083
India	91575	South Korea	89695	South Korea	89695	South Korea	89695	90499	0.888407607		India	91460	South Korea	88238	89042	90403	89132
South Korea	89695	Australia	80924	Australia	80924	Australia	80924	80666	-0.319837354		South Korea	88238	Australia	80436	80276	80296	80645
Australia	80924	Spain	80172	Spain	80172	Spain	80172	80964	0.978212539		Australia	80436	Spain	77584	78044	80357	78618
Spain	80172	Netherlands	69390	Netherlands	69390	Netherlands	69390	69086	-0.440031265		Spain	77584	Netherlands	67770	67572	68855	67800
Netherlands	69390	Brazil	62160	Brazil	62160	Brazil	62160	62198	0.061095212		Netherlands	67770	Brazil	60672	60741	62100	60835
Brazil	62160	Turkey	47080	Turkey	47080	Turkey	47080	47675	1.248033561		Brazil	60672	Turkey	45733	46296	47575	46392
Turkey	47080	Sweden	41593	Sweden	41593	Sweden	41593	41516	-0.185470662		Turkey	45733	Sweden	41426	41387	41392	41511
Sweden	41593	Switzerland	37691	Switzerland	37691	Switzerland	37691	37544	-0.391540592		Sweden	41426	Switzerland	37309	37198	37346	37394
Switzerland	37691	Israel	30061	Israel	30061	Israel	30061	30040	-0.069906791		Switzerland	37309	Israel	29621	29616	29948	29708
Israel	30061	Belgium	29415	Belgium	29415	Belgium	29415	29334	-0.276130088		Israel	29621	Belgium	29205	29149	29226	29256
Belgium	29415	Iran	27585	Iran	27585	Iran	27585	29375	6.093617021		Belgium	29205	Iran	27722	29340	29344	29371
Iran	27585	Denmark	26811	Denmark	26811				0.616643053		Iran	27722
Denmark	26811	Poland	25665	Poland	25665						Denmark	25666
Poland	25665	Greece	21191	Greece	21191						Poland	25231
Greece	21191	Mexico	19572	Mexico	19572	top 20 publications countries (crit.A) (searches 2014)	All publications - searches Sept 2014 (crit.A WITH REVIEWS)	Publications - searches Sept 2014 (crit.A)	% REVIEWS		Greece	21009
Mexico	19572	Austria	19251	Austria	19251	United States	1192887	1032515	13.44402278		Finland	18978
Austria	19251	Finland	19018	Rest of the world	3355952	China	308806	295132	4.428022772		Austria	18911
Finland	19018	Norway	18888			United Kingdom	286227	244399	14.61357594		Norway	18177
Norway	18888	Portugal	15764			Japan	210519	195992	6.900564795		Mexico	17267
Georgia	15790	Ireland	14925			Germany	180675	160899	10.94562059		Georgia	15654
Portugal	15764	Singapore	14710			Italy	132673	113177	14.69477588		Portugal	15117
Ireland	14925	New Zealand	13346			Canada	126764	110024	13.20564198		Ireland	14842
Singapore	14710	Argentina	12917			France	125023	108020	13.59989762		Singapore	14654
New Zealand	13346	Thailand	12308			India	99858	94092	5.774199363		New Zealand	13282
Argentina	12917	Czech Republic	12000			South Korea	93173	90499	2.86993013		Thailand	12289
Thailand	12308	Russia	11109			Spain	89533	80964	9.570772788		Argentina	11921
Czech Republic	12000	South Africa	10135			Australia	93951	80666	14.14034976		Czech Republic	11901
Russia	11109	Egypt	9728			Netherlands	79949	69086	13.58741198		Russia	10980
South Africa	10135	Malaysia	8604			Brazil	66395	62198	6.321259131		South Africa	10109
Egypt	9728	Hungary	8311			Turkey	49519	47675	3.723823179		Egypt	9731
Malaysia	8604	Saudi Arabia	6496			Sweden	45149	41516	8.046689849		Malaysia	8593
Hungary	8311					Switzerland	43175	37544	13.04226983		Hungary	8070
Saudi Arabia	6496					Israel	34092	30040	11.88548633		Saudi Arabia	6479
Nigeria	6479					Iran	30301	29375	3.056004752		Nigeria	6477
Chile	5898					Belgium	34275	29334	14.41575492		Pakistan	5695
Pakistan	5635								9.913303718		Croatia	5332
Croatia	5584										Serbia	4946
Serbia	4989										Chile	4574
Romania	4016										Romania	3889
Tunisia	3991										Slovenia	3850
Slovenia	3871										Tunisia	3805
Colombia	3296										Lebanon	3191
Lebanon	3220										Colombia	2473
Jordan	2271										Jordan	2243
Bulgaria	1944										Bulgaria	1939
Slovakia	1906										Slovakia	1898
Bangladesh	1770										Bangladesh	1768
Kenya	1696										Kenya	1688
Ukraine	1638										Ukraine	1624
Morocco	1603										Estonia	1496
united arab emirates OR uae	1529										united arab emirates OR uae	1484
Estonia	1502										Nepal	1455
Lithuania	1501										Morocco	1439
Cuba	1469										Lithuania	1399
Nepal	1461										Kuwait	1348
Venezuela	1361										Cuba	1213
Kuwait	1350										Ethiopia	1090
Ethiopia	1092										Uganda	1077
Uganda	1079										Venezuela	1030
Bosnia and Herzegovina OR Bosnia-Herzegovina OR Bosnia	1071										Oman	1014
Uruguay	1064										Bosnia and Herzegovina OR Bosnia-Herzegovina OR Bosnia	1013
Peru	1034										Uruguay	993
Oman	1018										Indonesia	989
Indonesia	990										Iceland	931
Iceland	958										Tanzania	920
Tanzania	926										Jamaica	851
Burkina Faso OR Burkina	912										Vietnam	822
Jamaica	853										Ghana	793
Congo-Kinshasa OR DR Congo OR Zaïre OR DRC	834										Cameroon	743
Vietnam	830										Burkina Faso OR Burkina	724
Ghana	796										Congo-Kinshasa OR DR Congo OR Zaïre OR DRC	696
Cameroon	752										Peru	696
Benin	726										Philippines	694
Algeria	698										Algeria	689
Philippines	694										Benin	673
Qatar	677										Qatar	672
Cyprus	637										Cyprus	630
Macedonia	607										Macedonia	604
Iraq	591										Iraq	593
Luxembourg	580										Luxembourg	530
Mongolia	549										Sudan	513
Sudan	514										Malawi	464
Senegal	512										Latvia	414
Malawi	472										Mongolia	374
Costa Rica	424										Belarus	363
Latvia	413										Costa Rica	341
Ivory Coast	411										Panama	300
Belarus	367										Zambia	294
Panama	318										Syria	290
Armenia	314										Senegal	280
Zambia	299										Armenia	279
Malta	289										Malta	279
Syria	289										Trinidad and Tobago	259
Ecuador	279										Ecuador	256
congo	269										Zimbabwe	251
Mali	258										Paraguay	205
Trinidad and Tobago	258										Bahrain	203
Zimbabwe	253										Côte d'Ivoire+Ivory Coast	203
Paraguay	218										Libya	197
Bahrain	205										Yemen	193
Gabon	201										Congo	189
Libya	199										Chad	182
Yemen	193										Gambia	175
Madagascar	188										Botswana	170
Chad	180										Cambodia	167
Gambia	178										Mali	162
Togo	175										Guinea	159
Botswana	173										Kosovo	155
Cambodia	169										Gabon	143
Guinea	161										Monaco	135
Kosovo	158										Albania	125
Monaco	149										Mozambique	124
Guatemala	127										Madagascar	121
Niger	127										Guatemala	118
Albania	126										Niger	117
Mozambique	125										Papua New Guinea	116
Rwanda	124										Rwanda	115
Azerbaijan	120										Azerbaijan	111
Bolivia	118										Brunei	109
Papua New Guinea	116										Grenada	104
Brunei	109										Bolivia	103
Grenada	105										Uzbekistan	100
Uzbekistan	103										Montenegro	96
Montenegro	99										Barbados	79
Nicaragua	81										Kazakhstan	74
Barbados	80										Nicaragua	73
Kazakhstan	74										Togo	72
Moldova	69										Mauritius	66
Afghanistan	68										Afghanistan	64
Mauritius	67										Moldova	63
Fiji	54										Fiji	54
Honduras	50										Guinea-Bissau	45
El Salvador	46										Honduras	44
Guinea-Bissau	45										El Salvador	41
Namibia	42										Namibia	41
Haiti	39										Haiti	34
Liechtenstein	32										Liechtenstein	31
Bhutan	29										Bhutan	29
Angola	27										Central African Republic	27
Central African Republic	27										Dominican Republic	27
Djibouti	27										Angola	26
Dominican Republic	27										Sierra Leone	24
Sierra Leone	24										Dominica	21
Laos	23										Kyrgyzstan	21
Dominica	22										Laos	21
Kyrgyzstan	22										Lesotho	21
Lesotho	21										Swaziland	21
Swaziland	21										Saint Lucia	20
Saint Lucia	20										Palau	18
Guyana	18										Bahamas	17
Palau	18										Djibouti	17
Timor	18										Guyana	16
Bahamas	17										Timor	16
Suriname	14										Suriname	12
Tajikistan	12										Tajikistan	12
San Marino	11										Samoa	11
Timor-Leste	10										San Marino	11
Samoa	9										Somalia	9
Somalia	9										Timor-Leste	9
Vanuatu	8										Vanuatu	8
Micronesia	7										Micronesia	7
Belize	7										Belize	7
Maldives	7										Maldives	7
Mauritania	7										Mauritania	7
Andorra	6										Burundi	6
Burundi	6										Eritrea	6
Eritrea	6										Liberia	6
Liberia	6										Seychelles	6
Seychelles	6										South Sudan	6
South Sudan	6										Tonga	5
Tonga	5										Saint Kitts and Nevis	4
Saint Kitts and Nevis	4										Sao Tome and Principe	4
Sao Tome and Principe	4										Vatican	4
Vatican	4										Andorra	3
Burma	3										Burma	3
Equatorial Guinea	3										Equatorial Guinea	3
Solomon Islands	3										Solomon Islands	3
Antigua and Barbuda	2										Antigua and Barbuda	2
Kiribati	2										Kiribati	2
Marshall Islands	2										Marshall Islands	2
Nauru	2										Nauru	2
Saint Vincent and the Grenadines	1										Saint Vincent and the Grenadines	1
Turkmenistan	1										Cape Verde	0
Cape Verde	0										Congo-Brazzaville	0
Congo-Brazzaville	0										North Korea	0
North Korea	0										Turkmenistan	0
Tuvalu	0										Tuvalu	0
total sum	3355952											3204248

## Sheet: Sheet5
Countries	Publications 2008-2012 (crit.A)	Population World Bank	Publications per 1,000 people	top 40 countries as publications per capita	Publications per 1,000 people	top 20 publications countries (searches 2013)	Publications per 1,000 people
Denmark	26811	5570572	4.812970733	Denmark	4.812970733	United States	3.30302068
Switzerland	37691	7912398	4.76353692	Switzerland	4.76353692	China	0.219825463
Sweden	41593	9449213	4.40174224	Sweden	4.40174224	United Kingdom	3.775054471
Netherlands	69390	16693074	4.156813778	Netherlands	4.156813778	Japan	1.529879251
Monaco	149	37261	3.998819141	Monaco	3.998819141	Germany	1.973381321
Israel	30061	7765900	3.870897127	Israel	3.870897127	Italy	1.871102142
Norway	18888	4953088	3.813378644	Norway	3.813378644	Canada	3.196441246
United Kingdom OR UK	236894	62752472	3.775054471	United Kingdom	3.775054471	France	1.661271537
Australia	80924	22323900	3.624993841	Australia	3.624993841	India	0.074990399
Finland	19018	5388272	3.529517441	Finland	3.529517441	South Korea	1.80186424
Georgia	15790	4483400	3.521880716	United States	3.30302068	Australia	3.624993841
United States	1029181	311587816	3.30302068	Ireland	3.261049112	Spain	1.736279215
Ireland	14925	4576748	3.261049112	Canada	3.196441246	Netherlands	4.156813778
Canada	110226	34483975	3.196441246	New Zealand	3.02960138	Brazil	0.315636924
New Zealand	13346	4405200	3.02960138	Iceland	3.003003003	Turkey	0.644413875
Iceland	958	319014	3.003003003	Singapore	2.837741382	Sweden	4.40174224
Singapore	14710	5183700	2.837741382	Belgium	2.662534541	Switzerland	4.76353692
Belgium	29415	11047744	2.662534541	Austria	2.285355431	Israel	3.870897127
Austria	19251	8423635	2.285355431	Germany	1.973381321	Belgium	2.662534541
Germany	161418	81797673	1.973381321	Slovenia	1.88567757	Iran	0.365731011
Slovenia	3871	2052843	1.88567757	Greece	1.875313717
Greece	21191	11299976	1.875313717	Italy	1.871102142
Italy	113620	60723569	1.871102142	South Korea	1.80186424
South Korea	89695	49779000	1.80186424	Spain	1.736279215
Spain	80172	46174601	1.736279215	France	1.661271537
France	108600	65371613	1.661271537	Japan	1.529879251
Japan	195545	127817277	1.529879251	Portugal	1.493227384
Portugal	15764	10556999	1.493227384	Croatia	1.304490025
Croatia	5584	4280600	1.304490025	Czech Republic	1.143283097
Czech Republic	12000	10496088	1.143283097	Estonia	1.120955753
Estonia	1502	1339928	1.120955753	Luxembourg	1.118941558
Luxembourg	580	518347	1.118941558	Liechtenstein	0.879410795
Liechtenstein	32	36388	0.879410795	Palau	0.873531981
Palau	18	20606	0.873531981	Hungary	0.833456431
Hungary	8311	9971727	0.833456431	Lebanon	0.734691829
Lebanon	3220	4382790	0.734691829	Malta	0.693584464
Malta	289	416676	0.693584464	Serbia	0.687308894
Serbia	4989	7258745	0.687308894	Poland	0.666032476
Poland	25665	38534157	0.666032476	Turkey	0.644413875
Turkey	47080	73058638	0.644413875	Cyprus	0.570526272
Cyprus	637	1116513	0.570526272
Lithuania	1501	3030173	0.495351256
Kuwait	1350	3124705	0.432040785
Tunisia	3991	10673800	0.3739062
Jordan	2271	6181000	0.367416276
Iran	27585	75424285	0.365731011
San Marino	11	31048	0.354290131
Qatar	677	1910902	0.354282951
Slovakia	1906	5398384	0.353068622
Chile	5898	17308449	0.340758435
Oman	1018	3024774	0.33655407
Argentina	12917	40728738	0.317147072
Brazil	62160	196935134	0.315636924
Jamaica	853	2706500	0.31516719
Uruguay	1064	3383486	0.314468569
Dominica	22	71401	0.308118934
Malaysia	8604	28758968	0.299176243
Macedonia	607	2103890	0.288513183
Barbados	80	281804	0.283885254
Bosnia and Herzegovina OR Bosnia-Herzegovina OR Bosnia	1071	3839322	0.278955503
Brunei	109	406512	0.268134766
Bulgaria	1944	7348328	0.264549977
Saudi Arabia	6496	27761728	0.233991198
China	295474	1344130000	0.219825463
Latvia	413	2058184	0.200662331
South Africa	10135	50586757	0.200348878
Mongolia	549	2754209	0.199331278
Trinidad and Tobago	258	1333082	0.193536482
Romania	4016	21384832	0.187796659
Thailand	12308	66576332	0.184870503
United arab emirates OR uae	1529	8925096	0.171314684
Mexico	19572	119361233	0.163972837
Montenegro	99	620644	0.159511733
Bahrain	205	1292764	0.15857496
Cuba	1469	11276053	0.130276082
Gabon	201	1594034	0.126095177
Egypt	9728	79392466	0.122530518
Armenia	314	2964120	0.105933633
Gambia	178	1734966	0.10259567
Costa Rica	424	4737680	0.08949528
Kosovo	158	1790957	0.08822099
Botswana	173	1986701	0.087079032
Panama	318	3740282	0.085020327
Russia	11109	142960000	0.077707051
Andorra	6	77865	0.077056444
India	91575	1221156319	0.074990399
Benin	726	9779795	0.074234685
Colombia	3296	47078792	0.070010293
Seychelles	6	87441	0.068617697
Micronesia	7	103424	0.06768255
Fiji	54	867921	0.062217644
Burkina Faso OR Burkina	912	15995313	0.057016702
Nepal	1461	27156367	0.053799538
Mauritius	67	1286051	0.052097467
Morocco	1603	32059424	0.050000898
Tonga	5	104554	0.047822178
Bahamas	17	366331	0.046406119
Venezuela	1361	29500625	0.046134616
Kenya	1696	42027891	0.040354154
Albania	126	3153883	0.039950753
Bhutan	29	729429	0.039757125
Nigeria	6479	164192925	0.039459678
Belarus	367	9473000	0.038741687
Senegal	512	13330737	0.038407479
Marshall Islands	2	52495	0.038098867
Ukraine	1638	45706100	0.035837667
Cameroon	752	21156272	0.035545015
Peru	1034	29614887	0.034914872
Paraguay	218	6573097	0.033165493
Vanuatu	8	241778	0.033088205
Libya	199	6103233	0.03260567
Ghana	796	24820706	0.032069998
Pakistan	5635	176166353	0.031986812
Djibouti	27	846646	0.031890542
Uganda	1079	35148064	0.030698704
Malawi	472	15457531	0.030535278
Guinea-Bissau	45	1624228	0.02770547
Togo	175	6472304	0.027038285
Suriname	14	529761	0.026427011
Guyana	18	790882	0.0227594
Antigua and Barbuda	2	88152	0.022688084
Belize	7	316280	0.022132288
Zambia	299	13633796	0.021930796
Sao Tome and Principe	4	183177	0.021836803
Côte d'Ivoire	411	19389954	0.021196543
Maldives	7	331964	0.021086624
Kiribati	2	99250	0.020151134
Tanzania	926	46354607	0.019976439
Moldova	69	3560801	0.019377662
Namibia	42	2217618	0.01893924
Zimbabwe	253	13358738	0.018938915
Iraq	591	31760020	0.018608301
Algeria	698	37762962	0.01848372
Ecuador	279	15246481	0.018299305
Mali	258	14416737	0.017895866
Swaziland	21	1212159	0.01732446
Papua New Guinea	116	7012977	0.016540764
Chad	180	12080037	0.014900617
Guinea	161	11161530	0.014424546
Sudan	514	36430923	0.014108893
Nicaragua	81	5905146	0.01371685
Syria	289	21961676	0.013159287
Azerbaijan	120	9173082	0.013081754
Congo-Kinshasa OR DR Congo OR Zaïre OR DRC	834	63931512	0.01304521
Ethiopia	1092	89393063	0.012215713
Bangladesh	1770	152862431	0.011579039
Cambodia	169	14605862	0.011570697
Bolivia	118	10324445	0.011429186
Rwanda	124	11144315	0.011126749
Lesotho	21	2029516	0.010347295
Vietnam	830	87840000	0.009448998
Madagascar	188	21678934	0.008672013
Guatemala	127	14706578	0.008635592
Timor-Leste	10	1175880	0.008504269
Yemen	193	23304206	0.008281767
Niger	127	16511462	0.007691627
El Salvador	46	6256242	0.007352657
Philippines	694	95053437	0.007301156
Honduras	50	7776669	0.006429488
Central African Republic	27	4436217	0.006086267
Solomon Islands	3	537997	0.005576239
Mozambique	125	24581367	0.005085153
Kazakhstan	74	16558676	0.004468956
Equatorial Guinea	3	715996	0.004189968
Sierra Leone	24	5865491	0.004091729
Indonesia	990	243801639	0.004060678
Kyrgyzstan	22	5514600	0.00398941
Haiti	39	10032864	0.003887225
Laos	23	6521314	0.003526897
Uzbekistan	103	29341250	0.003510416
Dominican Republic	27	10147598	0.002660728
Afghanistan	68	29105480	0.00233633
Mauritania	7	3702763	0.00189048
Tajikistan	12	7814850	0.001535538
Liberia	6	4079697	0.001470697
Angola	27	20180490	0.001337926
Eritrea	6	5932852	0.001011318
Somalia	9	9907903	0.000908366
Burundi	6	9540362	0.000628907
South Sudan	6	10381110	0.000577973
Turkmenistan	1	5106668	0.000195822
Burma	3	52350763	5.73058E-05
Cape Verde	0	490556	0
Congo-Brazzaville	0	4225359	0
North Korea	0	24631291	0
Tuvalu	0	9844	0
congo	269		#DIV/0!
Grenada	105		#DIV/0!
Nauru	2		#DIV/0!
Saint Kitts and Nevis	4		#DIV/0!
Saint Lucia	20		#DIV/0!
Saint Vincent and the Grenadines	1		#DIV/0!
Samoa	9		#DIV/0!
Timor	18		#DIV/0!
US OR USA OR United States	1029181		#DIV/0!
Vatican	4		#DIV/0!

## Sheet: sheet6
top 40 GDP countries	Publications - searches Sept 2014 (crit.A)	Publications - searches Sept 2014 (crit.B)	Publications - searches Sept 2014 (crit.C)	Publications - searches Sept 2014 (crit.D)	GDP(current US$) World Bank	Population World Bank	Publications 2008-2012/Population 2011 x 1,000	Publications 2008-2012/GDP 2011 x 1,000,000,000
United States	1032515	1008053	1017427	1022653	14991300000000	311587816	3.313720714	68.87428042
China	295132	232392	294815	232671	7321935025070	1344130000	0.219571024	40.30792393
Japan	195992	189005	195656	189270	5896794887859	127817277	1.533376431	33.23703872
Germany	160899	158556	160374	159070	3600833333333	81797673	1.967036397	44.68382319
France	108020	95039	107471	95352	2779719500000	65371613	1.652399184	38.86003606
Brazil	62198	60741	62100	60835	2476652189880	196935134	0.315829881	25.11374034
United Kingdom	244399	228005	229836	242492	2444883870968	62752472	3.894651353	99.96343912
Italy	113177	111072	112687	111550	2192357094735	60723569	1.863806786	51.62343319
Russia	11123	10994	11102	11014	1899085300762	142960000	0.07780498	5.857030222
India	94092	93878	93887	94083	1872845406805	1221156319	0.077051561	50.24013176
Canada	110024	109285	109558	109747	1777788888889	34483975	3.190583452	61.8881132
Spain	80964	78044	80357	78618	1476881944444	46174601	1.753431502	54.82090177
Australia	80666	80276	80296	80645	1384145284187	22323900	3.61343672	58.27856434
Mexico	19704	17319	19631	17360	1158146656761	119361233	0.165078724	17.01338935
South Korea	91619	89941	91344	90205	1114471962886	49779000	1.840515077	82.20843866
Indonesia	1007	1005	1005	1007	846341442761	243801639	0.004130407	1.189827118
Netherlands	69086	67572	68855	67800	836073611111	16693074	4.138602632	82.63148015
Turkey	47675	46296	47575	46392	774775177386	73058638	0.652558018	61.53397965
Switzerland	37544	37198	37346	37394	659307920845	7912398	4.744958482	56.94456082
Saudi Arabia	6964	6942	6949	6957	576824000000	27761728	0.250848939	12.07300667
Sweden	41516				539277966102			76.98441733
Poland	25776				515666869137			49.9857593
Iran	29375				514059508514			57.14318968
Belgium	29334				513862500000			57.08530979
Norway	18907				491064821429			38.5020453
Argentina	12981				446044143596			29.1025007
Austria	19264				417656162500			46.12406503
South Africa	10185				401802218556			25.34829209
United Arab Emirates	1551				360245074960			4.305402371
Thailand	12450				345672232116			36.01677787
Colombia	3373				336345827848			10.02836878
Denmark	26754				333616014898			80.19399191
Venezuela	1372				316482190800			4.335157048
Greece	21268				289627362871			73.43228827
Malaysia	8780				287934357244			30.49306128
Finland	19021				263179166667			72.27395786
Chile	5853				251190532752			23.30103741
Singapore	14662				245024318394			59.83895842
Nigeria	6699				243985812280			27.45651453
Israel	30040				242928731135			123.6576664

## Sheet: sheet7
top 20 GDP countries	Publications - searches Sept 2014 (crit.A)	Population World Bank	Publications 2008-2012/Population 2011 x 1,000	Publications - searches Sept 2014 (crit.B)	Population World Bank	Publications 2008-2012/Population 2011 x 1,000
United States	1032515	311587816	3.313720714	1008053	311587816	3.235213151
China	295132	1344130000	0.219571024	232392	1344130000	0.172893991
Japan	195992	127817277	1.533376431	189005	127817277	1.478712459
Germany	160899	81797673	1.967036397	158556	81797673	1.938392551
France	108020	65371613	1.652399184	95039	65371613	1.453826755
Brazil	62198	196935134	0.315829881	60741	196935134	0.308431506
United Kingdom	244399	62752472	3.894651353	228005	62752472	3.633402681
Italy	113177	60723569	1.863806786	111072	60723569	1.829141499
India	94092	1221156319	0.077051561	93878	1221156319	0.076876317
Russia	11123	142960000	0.07780498	10994	142960000	0.07690263
Canada	110024	34483975	3.190583452	109285	34483975	3.169153208
Australia	80666	22323900	3.61343672	80276	22323900	3.595966655
Spain	80964	46174601	1.753431502	78044	46174601	1.690193273
Mexico	19704	119361233	0.165078724	17319	119361233	0.145097362
South Korea	91619	49779000	1.840515077	89941	49779000	1.806806083
Indonesia	1007	243801639	0.004130407	1005	243801639	0.004122204
Netherlands	69086	16693074	4.138602632	67572	16693074	4.047906335
Turkey	47675	73058638	0.652558018	46296	73058638	0.633682769
Switzerland	37544	7912398	4.744958482	37198	7912398	4.70122964
Saudi Arabia	6964	27761728	0.250848939	6942	27761728	0.250056481

## Sheet: sheet8
top 20 GDP countries	Publications - searches Sept 2014 (crit.A)	GDP(current US$) World Bank	All publications 2008-2012/GDP 2011 x 1,000,000,000	Publications - searches Sept 2014 (crit.B)	GDP(current US$) World Bank	All publications 2008-2012/GDP 2011 x 1,000,000,000
United States	1032515	14991300000000	68.87	1008053	14991300000000	67.242534
China	295132	7321935025070	40.31	232392	7321935025070	31.73915081
Japan	195992	5896794887859	33.24	189005	5896794887859	32.05215776
Germany	160899	3600833333333	44.68	158556	3600833333333	44.03314048
France	108020	2779719500000	38.86	95039	2779719500000	34.19014041
Brazil	62198	2476652189880	25.11	60741	2476652189880	24.52544618
United Kingdom	244399	2444883870968	99.96	228005	2444883870968	93.25800816
Italy	113177	2192357094735	51.62	111072	2192357094735	50.66327938
India	94092	1872845406805	50.24	93878	1872845406805	50.12586712
Russia	11123	1899085300762	5.86	10994	1899085300762	5.789102783
Canada	110024	1777788888889	61.89	109285	1777788888889	61.4724283
Australia	80666	1384145284187	58.28	80276	1384145284187	57.99680201
Spain	80964	1476881944444	54.82	78044	1476881944444	52.84376337
Mexico	19704	1158146656761	17.01	17319	1158146656761	14.95406467
South Korea	91619	1114471962886	82.21	89941	1114471962886	80.70279289
Indonesia	1007	846341442761	1.19	1005	846341442761	1.187464006
Netherlands	69086	836073611111	82.63	67572	836073611111	80.82063481
Turkey	47675	774775177386	61.53	46296	774775177386	59.75410848
Switzerland	37544	659307920845	56.94	37198	659307920845	56.4197681
Saudi Arabia	6964	576824000000	12.07	6942	576824000000	12.03486679

## Sheet: sheet9
top 20 GDP countries	Publications - searches Sept 2014 (crit.A)	GERD PPP Billion US$ 2012 (http://www.battelle.org/docs/tpp/2014_global_rd_funding_forecast.pdf)	Publications / GERD
United States	1032515	447	2309.876957
China	295132	232	1272.12069
Japan	195992	160	1224.95
Germany	160899	92	1748.902174
France	108020	52	2077.307692
Brazil	62198	30	2073.266667
United Kingdom	244399	43	5683.697674
Italy	113177	23	4920.73913
Russia	11123	38	292.7105263
India	94092	40	2352.3
Canada	110024	29	3793.931034
Spain	80964	19	4261.263158
Australia	80666	22	3666.636364
Mexico	19704	8	2463
South Korea	91619	59	1552.864407
Indonesia	1007	2	503.5
Netherlands	69086	15	4605.733333
Turkey	47675	10	4767.5
Switzerland	37544	11	3413.090909
Saudi Arabia	6964	2	3482

## Sheet: sheet10
Countries	Clinical trials 2003-2007 (crit.E)	Clinical trials 2008-2012 (crit.E)	top 20 Clinical Trial Countries (searches 2014)	Clinical trials 2008-2012 - searches Sept 2014 (crit.E)
US OR USA OR United States	50957	56205	United States	58512
USA OR United States	45736	50509	United Kingdom	14360
United Kingdom OR UK	12846	13206	Germany	10118
Germany	9812	9607	Italy	9315
Italy	8563	8783	China	9191
China	4579	8530	Japan	8216
Japan	7411	7683	Netherlands	7470
Netherlands	5944	7128	Canada	6426
Canada	5383	6129	France	6334
France	5556	6048	Australia	5658
Australia	4197	5335	Spain	4992
Spain	3503	4657	South Korea	4050
South Korea	1958	3960	Turkey	3593
Turkey	3544	3396	Brazil	3566
Brazil	2044	3316	Sweden	3286
Sweden	3264	3110	Denmark	2612
Denmark	2044	2484	India	2581
Switzerland	1983	2377	Switzerland	2509
India	1714	2369	Iran	2223
Iran	795	2055	Belgium	2018
Belgium	1868	1916
Israel	1914	1558
Finland	1775	1515
Norway	1141	1478
Greece	1610	1440
Austria	1591	1387
Poland	956	1070
New Zealand	655	905
Egypt	374	873
Thailand	787	869
Mexico	775	797
Ireland	538	635
Georgia	615	536
South Africa	431	519
Czech Republic	408	487
Portugal	176	398
Singapore	389	391
Argentina	317	364
Hungary	340	291
Saudi Arabia	179	277
Lebanon	224	276
Malaysia	142	271
Nigeria	188	264
Pakistan	111	263
Croatia	218	261
Chile	246	243
Serbia	131	225
Slovenia	148	172
Russia	195	158
Romania	97	155
Bangladesh	68	150
Colombia	93	143
Uganda	63	129
Jordan	113	113
Kenya	73	106
Indonesia	50	93
Nepal	62	88
Burkina Faso OR Burkina	51	87
Tunisia	45	84
Bulgaria	87	81
Iceland	43	74
Cuba	86	71
Venezuela	84	71
Peru	43	70
Philippines	63	68
Ethiopia	29	65
Lithuania	76	65
United arab emirates OR uae	49	65
Vietnam	37	64
Tanzania	55	62
Bosnia and Herzegovina OR Bosnia-Herzegovina OR Bosnia	30	59
Estonia	58	55
Kuwait	98	55
Malawi	28	48
Uruguay	47	45
Mali	14	44
Slovakia	51	43
Congo-Kinshasa OR DR Congo OR Zaïre OR DRC	21	41
Qatar	13	39
Ghana	28	37
Cameroon	23	33
Iraq	34	32
Jamaica	27	32
Senegal	19	32
Benin	17	30
Zambia	15	27
Ukraine	18	25
Gambia	23	24
Sudan	42	23
Guinea	22	22
Oman	25	22
Luxembourg	5	20
Costa Rica	10	19
Ecuador	21	19
Macedonia	27	19
Cyprus	9	17
Latvia	13	17
Morocco	12	17
Zimbabwe	15	17
Gabon	18	16
Rwanda	7	16
Chad	3	15
congo	13	15
Guatemala	8	15
Ivory Coast	24	15
Guinea-Bissau	17	14
Botswana	7	12
Papua New Guinea	5	12
Yemen	12	12
Mongolia	0	11
Mozambique	10	11
Trinidad and Tobago	10	11
Togo	6	10
Azerbaijan	2	9
Madagascar	8	9
Niger	5	9
Albania	1	8
Cambodia	12	8
Syria	8	8
Malta	1	7
Afghanistan	1	6
Armenia	9	6
Dominican Republic	4	6
Kosovo	1	6
Algeria	4	5
Bahrain	15	5
Belarus	12	5
Bolivia	7	5
Laos	4	5
Monaco	5	5
Panama	9	5
Paraguay	4	5
Honduras	5	4
Mauritius	0	4
Barbados	4	3
El Salvador	1	3
Haiti	1	3
Montenegro	58	3
Angola	2	2
Central African Republic	1	2
Dominica	0	2
Fiji	3	2
Grenada	1	2
Lesotho	2	2
Liechtenstein	0	2
Nicaragua	2	2
Suriname	0	2
Swaziland	1	2
Tonga	2	2
Bahamas	2	1
Brunei	0	1
Guyana	0	1
Kazakhstan	0	1
Kyrgyzstan	1	1
Libya	10	1
Maldives	0	1
Namibia	2	1
Palau	0	1
Saint Lucia	0	1
Sierra Leone	0	1
Somalia	1	1
Tajikistan	0	1
Uzbekistan	4	1
Micronesia	0	0
Andorra	0	0
Antigua and Barbuda	0	0
Belize	0	0
Bhutan	0	0
Burma	0	0
Burundi	2	0
Cape Verde	0	0
Congo-Brazzaville	0	0
Djibouti	1	0
Equatorial Guinea	0	0
Eritrea	18	0
Kiribati	0	0
Liberia	0	0
Marshall Islands	0	0
Mauritania	0	0
Moldova	1	0
Nauru	0	0
North Korea	0	0
Saint Kitts and Nevis	0	0
Saint Vincent and the Grenadines	0	0
Samoa	0	0
San Marino	0	0
Sao Tome and Principe	1	0
Seychelles	1	0
Solomon Islands	0	0
South Sudan	1	0
Timor	0	0
Timor-Leste	0	0
Turkmenistan	0	0
Tuvalu	0	0
Vanuatu	2	0
Vatican	0	0
Sum countries	157053	179397
Total 'No affiliation'	162711	183448
% Sum / No affiliation	96.52266903	97.7917448
	3.477330973	2.2082552

[truncated: 16 more sheets: sheet11, sheet12, sheet13, sheet14, sheet15, sheet16, Sheet17, sheet18, sheet19, Sheet20, sheet21, sheet22, sheet23, Sheet24, Sheet25, Sheet26]
